# Supplementary material for: Rare structural variants in the DOCK8 gene identified in a cohort of 439 patients with neurodevelopmental disorders
Source: Sci Rep. 2018 Jun 21;8:9449. doi: 10.1038/s41598-018-27824-0 (PMC6013431; doi:10.1038/s41598-018-27824-0)
Supplement: Supplementary file 1 — Dataset 1 [file 41598_2018_27824_MOESM1_ESM.xls]

## Sheet: Delovni list1
Title: Rare structural variants in the DOCK8 gene identified in a cohort of 439 patients with neurodevelopmental disorders
Authors:
Danijela Krgovic1,2,a, PhD, Assistant
1Laboratory of Medical Genetics, University Medical Centre Maribor, Ljubljanska 5, Maribor, Slovenia
2Medical Faculty, University of Maribor, Taborska 8, Maribor, Slovenia
aCorresponding author
Email: danijela.krgovic1@um.si
Nadja Kokalj Vokac1,2, PhD, Professor
1Laboratory of Medical Genetics, University Medical Centre Maribor, Ljubljanska 5, Maribor, Slovenia
2Medical Faculty, University of Maribor, Taborska 8, Maribor, Slovenia
Andreja Zagorac1
1Laboratory of Medical Genetics, University Medical Centre Maribor, Ljubljanska 5, Maribor, Slovenia
Hojka Gregoric Kumperscak2,4, PhD, Assistant Professor
2Medical Faculty, University of Maribor, Taborska 8, Maribor, Slovenia
4Department of Paediatrics, University Medical Centre Maribor, Ljubljanska 5, Maribor, Slovenia
Patient ID	Chromosome	Start	Stop	Size (bp)	Type	Inheritance	Classification	Gene	Phenotype
Case 1 – Wang et el.	9	177044	229678	52634	deletion	/	pathogenic	DOCK8	6-month-old male
Case 2 – Wang et el.	9	177044	329462	152418	deletion	/	pathogenic	DOCK8	3-year-old male
Decipher 331458	9	182650	254781	72131	deletion	/	likely pathogenic	DOCK8	male, mild ID, behavioural abnormalities, mood swings
Case 3 – Wang et el.	9	192128	429474	237346	deletion	/	pathogenic	DOCK8	2-year-old male with developmental delay; behaviour problems, speech delay; learning disability; autism spectrum disorder; ankyloglossia; midface hypoplasia
Case 4 – Wang et el.	9	203861	257999	54138	deletion	/	pathogenic	DOCK8	Male
Case 5 – Wang et el.	9	203861	258459	54598	deletion	/	pathogenic	DOCK8	Male
Case 6 – Wang et el.	9	203861	268590	64729	deletion	/	pathogenic	DOCK8	2-year-old male
Case 7 – Wang et el.	9	203861	309108	105247	deletion	/	pathogenic	DOCK8	5-year-old male
Case 10 – Wang et el.	9	203861	322786	118925	deletion	/	pathogenic	DOCK8	4-year-old male
Case 8 – Wang et el.	9	203861	322786	118925	deletion	/	pathogenic	DOCK8	6-year-old male
Case 9 – Wang et el.	9	203861	322786	118925	deletion	/	pathogenic	DOCK8	2-year-old male
Case 11 – Wang et el.	9	203861	325832	121971	deletion	/	pathogenic	DOCK8	7-year-old female
Case 12 – Wang et el.	9	203861	328178	124317	deletion	/	pathogenic	DOCK8	4-year-old male with developmental delay, speech and motor delay, autism, macrocephaly, sensory hypersensitivity (auditory and tactile), feeding problems
Case 13 – Wang et el.	9	203861	360381	156520	deletion	mat	pathogenic	DOCK8	2-year-old male with macrocephaly, micrognathia, half-brother of case 14, maternally inherited
Case 14 – Wang et el.	9	203861	360381	156520	deletion	mat	pathogenic	DOCK8	7-year-old male; half-brother is case 13; maternally inherited
Case 15 – Wang et el.	9	203861	395276	191415	deletion	/	pathogenic	DOCK8	15-year-old female with behavioural problem; learning disability; dysmorphic features
Case 16 – Wang et el.	9	203861	402294	198433	deletion	/	pathogenic	DOCK8	13-year-old male
Case 17 – Wang et el.	9	203861	430789	226928	deletion	/	pathogenic	DOCK8	1-year-old male with developmental delay; 5 -year-old brother has significant speech and language delay
Decipher 272166	9	203993	229398	25405	deletion	/		DOCK8	9-year-old female
Decipher 263877	9	203993	340283	136290	deletion	inh		DOCK8	male
Decipher 289419	9	204090	254781	50691	deletion	/	VOUS	DOCK8	female, global DD
Decipher 318367	9	204090	329711	125621	deletion	/		DOCK8	25-year-old male, abnormal emotional affect behaviour
Decipher 288999	9	204090	396926	192836	duplication	mat	VOUS	DOCK8	brittle hair, scoliosis
Patient 1	9	204193	271316	67123	duplication	/	VOUS	DOCK8	16-year-old female, palatoschisis, microcephaly, major depressive disorder
Decipher 338655	9	204193	340142	135949	duplication	/		DOCK8	5-year-old male, autism
Patient 2	9	204221	266075	61854	deletion	mat	pathogenic	DOCK8	12-year-old female, mild ID, recurrent psychotic disorder
Patient 3	9	204221	271287	67066	duplication	dn	VOUS	DOCK8	11-year-old female, mild to moderate ID, ASD
Case 18 – Wang et el.	9	209753	399040	189287	deletion	/	pathogenic	DOCK8	1-year-old male
Case 19 – Wang et el.	9	216123	399040	182917	deletion	/	pathogenic	DOCK8	17-year-old male
Decipher 273957	9	216669	381459	164790	deletion	/		DOCK8	9-year-old female
Decipher 25115	9	220253	304644	84391	duplication	inh		DOCK8	20-year-old male, ID, dolichocephaly ....
Decipher 328340	9	220253	349093	128840	duplication	/	VOUS	DOCK8	9-year-old male, DD, abnormal aggressive, impulsive or violent behaviour, obesity
Case 166 – Pinto et el.	9	243594	362341	118747	duplication	mat		DOCK8	autism, normal IQ, verbal
Decipher 290214	9	254722	396926	142204	duplication	/	VOUS	DOCK8	inappropriate behaviour
Case 20– Wang et el.	9	260680	436983	176303	deletion	/	pathogenic	DOCK8	2-year-old male with mental retardation; brother of case 21
Case 21 – Wang et el.	9	260680	436983	176303	deletion	/	pathogenic	DOCK8	2-year-old male; brother of case 20
Case 22 – Wang et el.	9	260680	436983	176303	deletion	/	pathogenic	DOCK8	4-year-old male
Supplemental Table 1. Deletions and duplications effecting first exon of DOCK8 gene described in literature and DECIPHER database in probands with NDD
mat – maternal; pat – paternal; inh – inherited; VOUS – variant of unknown significance
NDD – neurodevelopmental disorder; ID – intellectual disability; DD - developmental delay; ASD – autism spectrum disorders
